# Supplementary material for: Heterostylous plants in an era of global change: a review on the consequences of habitat loss and fragmentation
Source: AoB Plants. 2025 Mar 22;17(4):plaf016. doi: 10.1093/aobpla/plaf016 (PMC12285733; doi:10.1093/aobpla/plaf016)
Supplement: plaf016_suppl_Supplementary_Material [file plaf016_suppl_supplementary_material.zip]

Archive with 4 entries (3 files):
- Supplementary Data/
- Supplementary Data/Supplementary_meta_analysis_data.xlsx
- Supplementary Data/Supplementary_PRISMA.pdf
- Supplementary Data/Supplementary_table_literature_search_results.xlsx
