# Supplementary material for: Heterostylous plants in an era of global change: a review on the consequences of habitat loss and fragmentation
Source: AoB Plants. 2025 Mar 22;17(4):plaf016. doi: 10.1093/aobpla/plaf016 (PMC12285733; doi:10.1093/aobpla/plaf016)
Supplement: plaf016_suppl_Supplementary_Material [file plaf016_suppl_supplementary_material.zip › Supplementary Data/Supplementary_meta_analysis_data.xlsx]

## Sheet: Data_distylous
Supplementary materials for "Heterostylous plants in an era of global change: a review on the consequences of habitat loss and fragmentation" Kivastik et al. (2025). Data used for the meta-analysis for distylous and tristylous species.
Study	r	r_squared	n	Method	Morph_bias_measure	Comment
Aavik et al. 2025	-0.197	0.039	3014	Spearman correlation	abs((L-morph - S-morph))/(L-morph + S-morph)
Aavik et al. 2020	-0.137	0.019	740	Spearman correlation	abs((L-morph - S-morph))/(L-morph + S-morph)
Brys et al. 2004	-0.702	0.493	16	Pearson correlation	the absolute value of the difference in number of individuals of the two morphs, divided by the total number of flowering plants
Brys et al. 2007	-0.437	0.191	25	Pearson correlation	the difference in the number of long- and short-styled inflorescences, divided by the total number of inflorescences
Brys et al. 2008	-0.591	0.349	35	Pearson correlation	the absolute value of the difference in the number of individuals of the L- and S-morph divided by the total number of flowering individuals
Chen 2012	-0.965	0.931	15	Pearson correlation	abs((L-morph - S-morph))/(L-morph + S-morph)
Chen 2015	-0.593	0.352	20	Pearson correlation	abs((L-morph - S-morph))/(L-morph + S-morph)
Endels et al. 2002	-0.772	0.596	34	linear regression	the difference between the number of thrum (short-styled) and pin (long-styled) individuals was divided by the total number of flowering adults
Endels et al. 2002	-0.832	0.692	26	linear regression	the difference between the number of thrum (short-styled) and pin (long-styled) individuals was divided by the total number of flowering adults
Jacquemyn et al. 2002	-0.961	0.924	18	Pearson correlation	originally the difference in the numbers of thrum and pin plants (L-S) divided by the total number of flowering plants; absolute differences was used in this meta-analysis
Kaldra et al. 2023	-0.49	0.24	30	linear regression	(L-morph – S-morph)/(L-morph + S-morph)
Kéry et al. 2003	-0.628	0.394	69	Spearman correlation, rho is modified to get Pearson's r	Morph frequency was defined as the number of pin plants divided by the total number of sampled plants. Absolute deviation from an even morph frequency was calculated.	Spearman's rho -0.610 was transformed to Pearson's r according to Lajeunesse 2013
Meeus et al. 2012	-0.232982	0.0542808	27	Spearman correlation, rho is modified to get Pearson's r	abs((L-morph - S-morph))/(L-morph + S-morph)	Spearman's rho -0.223 was transformed to Pearson's r according to Lajeunesse 2014
Pailler and Thompson 1997	0.0156296	0.000244286	19	Spearman	abs((L-morph - S-morph))/(L-morph + S-morph)	Spearman's rho 0.015 was transformed to Pearson's r according to Lajeunesse 2016
Pedersen et al. 2016	-0.324	0.105	13	Pearson correlation	abs((no. of pins – no. of thrums))/(no. of pins + no. of thrums)
Shao et al. 2008	-0.702	0.493	26	Pearson correlation	abs((L-morph - S-morph))/(L-morph + S-morph)
Silva et al 2019	0.209057	0.0437048	4	Spearman	abs((L-morph - S-morph))/(L-morph + S-morph)	Spearman's rho 0.527 was transformed to Pearson's r according to Lajeunesse 2014
Van Rossum and Triest 2006	-0.75	0.563	14	Pearson correlation	the absolute value of the difference in number of individuals of the two morphs, divided by the number of flowering plants
Van Rossum et al 2006	-0.389	0.151321	9	linear regression
Van Rossum et al 2015	-0.139513	0.0194638	9	Spearman	abs((L-morph - S-morph))/(L-morph + S-morph)	Spearman's rho -0.133 was transformed to Pearson's r according to Lajeunesse 2015
Vanrell et al. 2024	-0.396894	0.157525	32	Spearman correlation, rho is modified to get Pearson's r	abs((L-morph - S-morph))/(L-morph + S-morph)	Spearman's rho -0.382 was transformed to Pearson's r according to Lajeunesse 2013

## Sheet: Data_tristylous
Supplementary materials for "Heterostylous plants in an era of global change: a review on the consequences of habitat loss and fragmentation" Kivastik et al. (2025). Data used for the meta-analysis for distylous and tristylous species.
Study	r	r_squared	n	Method	Morph_bias_measure	Comment
Balogh and Barrett 2016	0.319	0.102	114	linear regression	evenness	sqrt
Balogh and Barrett 2016	0.55	0.303	51	linear regression	evenness	sqrt
Balogh and Barrett 2016	0.286	0.082	101	linear regression	evenness	sqrt
Balogh and Barrett 2018	0.268	0.072	6	Spearman correlation	evenness	rho 0.257 transformed: 2sin(pi*rho/6), based on Lajeunesse 2013
Barrett and Arroyo 2012	0.363	0.132	20	Spearman correlation	evenness	rho 0.349 transformed: 2sin(pi*rho/6), based on Lajeunesse 2013
Barrett and Husband 1997	0.32	0.102	167	Spearman correlation	evenness
Barrett and Husband 1997	0.518	0.268	55	Spearman correlation	evenness	rho 0.5 transformed: 2sin(pi*rho/6), based on Lajeunesse 2013
Costa et al. 2016	0.389	0.151	96	linear regression/Pearson r	evenness	r calculated from t-statistic
da Cunha et al. 2014	0.416	0.173	73	Spearman correlation	evenness	rho 0.401 transformed: 2sin(pi*rho/6), based on Lajeunesse 2013
Eckert et al 1996, France	0.967	0.936	102	Spearman correlation	evenness	rho 0.964 transformed: 2sin(pi*rho/6), based on Lajeunesse 2016
Eckert et al 1996, Ontario	0.59	0.348	102	Spearman correlation	evenness	rho 0.571 transformed: 2sin(pi*rho/6), based on Lajeunesse 2015
Husband and Barret 1992	0.459	0.211	167	contingency test	evenness	r calculated from chi-square, Lajeunesse 2013
Husband and Barret 1992b	0.34	0.116	16	Spearman correlation	Simpson's index	rho 0.326 transformed: 2sin(pi*rho/6), based on Lajeunesse 2014
