# Supplementary material for: Heterostylous plants in an era of global change: a review on the consequences of habitat loss and fragmentation
Source: AoB Plants. 2025 Mar 22;17(4):plaf016. doi: 10.1093/aobpla/plaf016 (PMC12285733; doi:10.1093/aobpla/plaf016)
Supplement: plaf016_suppl_Supplementary_Material [file plaf016_suppl_supplementary_material.zip › Supplementary Data/Supplementary_table_literature_search_results.xlsx]

## Sheet: Sheet1
Supplementary materials for "Heterostylous plants in an era of global change: a review on the consequences of habitat loss and fragmentation" Kivastik et al. (2025)
Supplementary Table 1. Results from the literature search from Web of Science (as of 21.10.2024).
Authors	Year	Title	Journal	Volume, issue & pages	Identifier	Species	Used in the paper
Aavik, T., Carmona, C.P., Träger, S., et al.	2020	Landscape context and plant population size affect morph frequencies in heterostylous Primula veris - Results of a nationwide citizen-science campaign	Journal of Ecology	108: 2169–2183	https://doi.org/10.1111/1365-2745.13488	Primula veris	Yes
Ågren, J.	1996	Population Size, Pollinator Limitation, and Seed Set in the Self- Incompatible Herb Lythrum Salicaria	Ecology	77: 1779-1790	https://doi.org/10.2307/2265783	Lythrum salicaria	Yes
Andersson, S.	1994	Unequal morph frequencies in populations of tristylous Lythrum salicaria (Lythraceae) from southern Sweden	Heredity	72, 81–85	https://doi.org/10.1038/hdy.1994.10	Lythrum salicaria	Yes
Aronne, G., Buonanno, M. & De Micco, V.	2014	Assessment of distyly syndrome in Primula palinuri Petagn. a rare species living on maritime vertical cliffs	Plant Systematics and Evolution	300(5):917-924	https://doi.org/10.1007/s00606-013-0931-6	Primula palinuri Petagna	Yes
Aronne, G., Iovane, M., & Strumia, S.	2021	Temperature and humidity affect pollen viability and trigger distyly disruption in threatened species	Environmental Science	11, 77–82	https://doi.org/10.13133/2239-3129/17157	Primula palinuri Petagna	Yes
Arroyo, J., Barrett, S.C.H., Hidalgo, R. and Cole, W.W.	2002	Evolutionary maintenance of stigma-height dimorphism in Narcissus papyraceus (Amaryllidaceae)	American Journal of Botany	89(8), 1242–1249	https://doi.org/10.3732/ajb.89.8.1242	Narcissus papyraceus	No
Baker, A., Thompson, J. & Barrett, S.	2000	Evolution and maintenance of stigma-height dimorphism in Narcissus. I. Floral variation and style-morph ratios	Heredity	84, 502–513	https://doi.org/10.1046/j.1365-2540.2000.00651.x	Narcissus assoanus, N. Dubius	No
Balogh, C. M., Barrett, S. C. H.	2018	The influence of floral morph ratios and low plant density on mating and fertility in a tristylous colonizing species	Botany	96(6)	https://doi.org/10.1139/cjb-2018-0032	Lythrum salicaria	Yes
Balogh, C.M. and Barrett, S.C.H.	2016	Stochastic Processes during Invasion: The Influence of Population Size on Style-Morph Frequency Variation in Lythrum salicaria (Purple Loosestrife)	International Journal of Plant Sciences	177:5, 409-418	https://doi.org/10.1086/686023	Lythrum salicaria	Yes
Barmentlo, S.H., Meirmans, P.G., Luijten, S.H. et al.	2018	Outbreeding depression and breeding system evolution in small, remnant populations of Primula vulgaris: consequences for genetic rescue	Conservation Genetics	19(3)	https://doi.org/10.1007/s10592-017-1031-x	Primula vulgaris	Yes
Barrett, S. C., Harder, L. D., & Cole, W. W.	2004	Correlated evolution of floral morphology and mating-type frequencies in a sexually polymorphic plant	Evolution	58(5), 964–975	https://doi.org/10.1111/j.0014-3820.2004.tb00431.x	Narcissus triandrus	No
Barrett, S.C.H. and Arroyo, M.T.K.	2012	Variation in floral morph ratios in tristylous Oxalis squamata (Oxalidaceae): an Andean alpine endemic	Botany	90(11): 1180-1185	https://doi.org/10.1139/b2012-075	Oxalis squamata	Yes
Barrett, S.C.H. and Husband, B.C.	1997	Ecology and Genetics of Ephemeral Plant Populations: Eichhornia paniculata (Pontederiaceae) in Northeast Brazil	The Journal of Heredity	88(4), 277–284	https://doi.org/10.1093/oxfordjournals.jhered.a023105	Eichhornia paniculata	Yes
Barrett, S.C.H., Ness, R.W. and Vallejo-Marín, M.	2009	Evolutionary pathways to self-fertilization in a tristylous plant species	New Phytologist	183: 546-556	https://doi.org/10.1111/j.1469-8137.2009.02937.x	Eichhornia paniculata	No
Berdan, E. L., Flatt, T., Kozak, G. M., Lotterhos, K. E., & Wielstra, B.	2022	Genomic architecture of supergenes: connecting form and function	Philosophical Transactions of the Royal Society B: Biological Sciences	377(1856):20210192	https://doi.org/10.1098/rstb.2021.0192	-	No
Berjano, R; Gauthier, P; (...); Thompson, JD	2016	Variation of a floral polymorphism at different spatial scales in the Mediterranean geophyte Narcissus assoanus	Journal of Plant Ecology	3, 333–345	https://doi.org/10.1093/jpe/rtv057	Narcissus assoanus	No
Bickler, C., A’Hara, S., Cottrell, J. et al.	2013	Characterisation of thirteen polymorphic microsatellite markers for cowslip (Primula veris L.) developed using a 454 sequencing approach	Conservation Genetics Resources	5, 1185–1187	https://doi.org/10.1007/s12686-013-9997-2	Primula veris	No
Brys, R. and Jacquemyn, H.	2009	Biological Flora of the British Isles: Primula veris L.	Journal of Ecology	97, 581–600	https://doi.org/10.1111/j.1365-2745.2009.01495.x	Primula veris	No
Brys, R., & Jacquemyn, H.	2010	Floral display size and spatial distribution of potential mates affect pollen deposition and female reproductive success in distylous Pulmonaria officinalis (Boraginaceae)	Plant Biology	12(4):597-603	https://doi.org/10.1111/j.1438-8677.2009.00259.x	Pulmonaria officinalis	Yes
Brys, R., Jacquemyn, H., & Beeckman, T.	2008	Morph-ratio variation, population size and female reproductive success in distylous Pulmonaria officinalis (Boraginaceae)	Journal of Evolutionary Biology	21: 1281-1289	https://doi.org/10.1111/j.1420-9101.2008.01569.x	Pulmonaria officinalis	Yes
Brys, R., Jacquemyn, H., & Hermy, M.	2007	Impact of mate availability, population size, and spatial aggregation of morphs on sexual reproduction in a distylous, aquatic plant	American Journal of Botany	94(1), 119–127	https://doi.org/10.3732/ajb.94.1.119	Hottonia palustris	Yes
Brys, R., Jacquemyn, H., De Bruyn, L., & Hermy, M.	2007	Pollination Success and Reproductive Output in Experimental Populations of the Self‐Incompatible Primula vulgaris	International Journal of Plant Sciences	168(5), 571–578	https://doi.org/10.1086/513469	Primula vulgaris	Yes
Brys, R., Jacquemyn, H., Endels, P., Van Rossum, F., Hermy, M., Triest, L., De Bruyn, L. and Blust, G.D.E.	2004	Reduced reproductive success in small populations of the self-incompatible Primula vulgaris	Journal of Ecology	92: 5-14	https://doi.org/10.1046/j.0022-0477.2004.00840.x	Primula vulgaris	Yes
Busch, J. W., & Delph, L. F.	2012	The relative importance of reproductive assurance and automatic selection as hypotheses for the evolution of self-fertilization	Annals of Botany	109(3), 553–562	https://doi.org/10.1093/aob/mcr219	-	No
Byers, D.L.	1995	Pollen Quantity and Quality as Explanations for Low Seed Set in Small Populations Exemplified by Eupatorium (Asteraceae)	American Journal of Botany	82: 1000-1006	https://doi.org/10.1002/j.1537-2197.1995.tb11564.x	Eupatorium	No
Campagne, P., Affre, L., Baumel, A., Roche, P. and Tatoni, T.	2009	Fine-scale response to landscape structure in Primula vulgaris Huds.: does hedgerow network connectedness ensure connectivity through gene flow?	Population Ecology	51: 209-219	https://doi.org/10.1007/s10144-008-0124-2	Primula vulgaris	Yes
Campagne, P., Baumel, A., Affre, L., Juin, M., Duong, N., Roche, P., & Tatoni, T.	2009	Genetic signs of connectivity in Primula vulgaris (Primulaceae) in a hedgerow network landscape	Comptes Rendus Biologies	332(7), 652-661	https://doi.org/10.1016/j.crvi.2009.03.005	Primula vulgaris	No
Castro, S., Loureiro, J., Santos, C., Ater, M., Ayensa, G., & Navarro, L.	2007	Distribution of flower morphs, ploidy level and sexual reproduction of the invasive weed Oxalis pes-caprae in the western area of the Mediterranean region	Annals of Botany	99(3), 507–517	https://doi.org/10.1093/aob/mcl273	Oxalis pes-caprae	No
Champluvier, D., Jacquemart, A.L.	1999	Some observations on two populations of Pulmonaria montana (Boraginaceae) from the Gaume (Belgian Lorraine)	Belgian Journal of Botany	132(1), 13–25	http://www.jstor.org/stable/20794436	Pulmonaria montana	No
Chen, M.L.	2012	Floral morphology and breeding system in Polygonum hastato-sagittatum Mak. (Polygonaceae)	Flora	207(5), 365-371	https://doi.org/10.1016/j.flora.2012.01.012	Polygonum hastato-sagittatum	Yes
Chen, M.-L., Qi, M.-Y., Bai, B.-B., & Han, X.	2022	Reproductive Ecology of Distylous Shoreside Polygonum criopolitanum Hance	Diversity	14(3):222	https://doi.org/10.3390/d14030222	Polygonum criopolitanum	No
Chen, M.-L., You, Y.-L., Wen, H.-H., & Li, Y.	2015	The breeding system and reproductive ecology of the endangered plant Fagopyrum dibotrys (D. Don) Hara	Bangladesh Journal of Botany	43(2): 197-205	http://doi.org/10.3329/bjb.v43i2.21673	Fagopyrum dibotrys	Yes
Colling, G., Matthies, D.	2004	The effects of plant population size on the interactions between the endangered plant Scorzonera humilis, a specialised herbivore, and a phytopathogenic fungus	OIKOS	105: 71-78	https://doi.org/10.1111/j.0030-1299.2004.12783.x	Scorzonera humilis	No
Costa, J., Castro, S., Loureiro, J., & Barrett, S.C.	2016	Variation in style morph frequencies in tristylous Lythrum salicaria in the Iberian Peninsula: the role of geographical and demographic factors	Annals of Botany	117(2):331-340	http://doi.org/10.1093/aob/mcv173	Lythrum salicaria	Yes
Craze, P. G.	2009	The fate of balanced, phenotypic polymorphisms in fragmented metapopulations	Journal of Evolutionary Biology	22(7), 1556–1561	https://doi.org/10.1111/j.1420-9101.2009.01764.x	-	No
Cruzan, M. B., & Barrett, S. C. H.	1993	Contribution of Cryptic Incompatibility to the Mating System of Eichhornia paniculata (Pontederiaceae)	Evolution	47(3), 925–934	https://doi.org/10.1111/j.1558-5646.1993.tb01245.x	Eichhornia paniculata	No
Cunha, N. L. da & Fischer, E., Lorenz, A., Barrett, S.	2014	Floral variation and environmental heterogeneity in a tristylous clonal aquatic of the Pantanal wetlands of Brazil	Annals of Botany	114(8)	https://doi.org/10.1093/aob/mcu181	Eichhornia azurea (Pontederia azurea)	Yes
Darbyshire, S. J, & Francis, A.	2008	The Biology of Invasive Alien Plants in Canada. 10. Nymphoides peltata (S. G. Gmel.) Kuntze	Canadian Journal of Plant Science	88(4): 811-829	https://doi.org/10.4141/CJPS07208	Nymphoides peltata	No
Eckert, C. G., Manicacci, D., & Barrett, S. C. H.	1996	Genetic drift and founder effect in native versus introduced populations of an invading plant, Lythrum salicaria (Lythraceae)	Evolution	50(4), 1512–1519	https://doi.org/10.1111/j.1558-5646.1996.tb03924.x	Lythrum salicaria	No
Eckert, C., Manicacci, D. & Barrett, S.	1996	Frequency-dependent selection on morph ratios in tristylous Lythrum salicaria (Lythraceae).	Heredity	77, 581–588	https://doi.org/10.1038/hdy.1996.185	Lythrum salicaria	Yes
Eckert, C.G., Barrett, S.C.H.	1992	Stochastic Loss of Style Morphs from Populations of Tristylous Lythrum salicaria and Decodon verticillatus (Lythraceae)	Evolution	46(4), 1014–1029	https://doi.org/10.1111/j.1558-5646.1992.tb00616.x	Lythrum salicaria	Yes
Endels, P., Jacquemyn, H., Brys, R., Hermy, M.	2002	Changes in pin-thrum ratios in populations of the heterostyle Primula vulgaris Huds.: Does imbalance affect population persistence?	Flora	197(5), 326-331	https://doi.org/10.1078/0367-2530-00048	Primula vulgaris	Yes
Faria, R.R. & Araujo, A.C.	2016	Flowering Phenology and Floral Visitors in Distylous Populations of Psychotria carthagenensis (Rubiaceae) in Brazilian Cerrado	Annals of the Missouri Botanical Garden	101(4):636-647	https://doi.org/10.3417/2013019	Psychotria carthagenensis Jacq.	No
Faria, R.R., Ferrero, V., Navarro, L. et al.	2012	Flexible mating system in distylous populations of Psychotria carthagenensis Jacq. (Rubiaceae) in Brazilian Cerrado	Plant Systematics and Evolution	298, 619–627	https://doi.org/10.1007/s00606-011-0571-7	Psychotria carthagenensis.	No
Feldman, T. S.	2008	The plot thickens: does low density affect visitation and reproductive success in a perennial herb, and are these effects altered in the presence of a co-flowering species?	Oecologia	156, 807–817	https://doi.org/10.1007/s00442-008-1033-y	Piriqueta caroliniana	No
Ferrer, M. M., Tapia-Gómez, C. A., Estrada-Medina, H., Ruenes-Morales, M. del R., Montañez-Escalante, P. I., &amp; Jiménez-Osornio, J. J.	2021	Growing Out of the Tropical Forests: Gene Flow of Native Mesoamerican Trees Among Forest and Mayan Homegardens	Frontiers in Ecology and Evolution	9	https://doi.org/10.3389/fevo.2021.628765	Cordia dodecandra	No
Fesenko, N.N., Fesenko, I.N.	2011	Functional fragments of a relictual gametophytic self-incompatibility system are associated with the loci determining flower type of the heterostylous outcrosser Fagopyrum esculentum Moench. and the homostylous selfer F. homotropicum Ohnishi	Genetika	47(1), 48–56	-	Fagopyrum esculentum Moench.	No
Fisogni A., Cristofolini G., Podda L., Galloni, M.	2011	Reproductive ecology in the endemic Primula apennina Widmer (Primulaceae)	Plant Biosystematics	145. 353-361	https://doi.org/10.1080/11263504.2011.563514	Primula apennina	No
Fonseca, L., Almeida, E., Alves, M. A.	2008	Phenology, floral morphology and visitors of Psychotria brachypoda (Mull. Arg.) Britton (Rubiaceae) in Atlantic Forest, southeastern Brazil	Acta Botanica Brasilica	22(1):63-69	https://doi.org/10.1590/S0102-33062008000100008	Psychotria brachypoda(Müll. Arg.) Britton	No
Ganguly, S. & Barua, D.	2020	High herkogamy but low reciprocity characterizes isoplethic populations of Jasminum malabaricum, a species with stigma-height dimorphism	Plant Biology	22: 899-909	https://doi.org/10.1111/plb.13127	Jasminum malabaricum	No
García-Robledo, C., & Mora, F.	2007	Pollination biology and the impact of floral display, pollen donors, and distyly on seed production in Arcytophyllum lavarum (Rubiaceae)	Plant Biology	9(4), 453–461	https://doi.org/10.1055/s-2007-964962	Arcytophyllum lavarum	No
Godin, V. & Botov, G.	2024	Population structure and seed set of heterostylous species Pulmonaria obscura (Boraginaceae)	Tomsk State University Journal of Biology	65:52-70	http://dx.doi.org/10.17223/19988591/65/3	Pulmonaria obscura	No
Goodwillie, C., Kalisz, S., & Eckert, C. G.	2005	The evolutionary enigma of mixed mating systems in plants: Occurrence, theoretical explanations, and empirical evidence	Annual Review of Ecology, Evolution, and Systematics	36:47-79	https://doi.org/10.1146/annurev.ecolsys.36.091704.175539	-	No
Gutiérrez-Rodríguez, C., Ornelas, J.F., & Rodríguez-Gómez, F.	2011	Chloroplast DNA phylogeography of a distylous shrub (Palicourea padifolia, Rubiaceae) reveals past fragmentation and demographic expansion in Mexican cloud forests	Molecular Phylogenetics and Evolution	61(3), 603–615	https://doi.org/10.1016/j.ympev.2011.08.023	Palicourea padifolia	No
Hasebe, M., Ando, T. & Iwatsuki, K.	1998	Intrageneric relationships of maple trees based on the chloroplast DNA restriction fragment length polymorphisms	Journal of Plant Research	111, 441–451	https://doi.org/10.1007/BF02507809	Acer	No
He, X., Cao, J.-J., Zhang, W., Li, Y.-Q., Zhang, C., Li, X.-H., Xia, G.-H. and Shao, J.-W.	2021	Integrative taxonomy of herbaceous plants with narrow fragmented distributions: A case study on Primula merrilliana species complex	Journal of Systematics and Evolution	60: 859-875	https://doi.org/10.1111/jse.12726	Primula merrilliana	Yes
Hernandez-Marquez, A., Ishiwara, R. P., Santos-Gally, R.	2022	Heterostyly, incompatibility system and pollinators in Varronia spinescens Borhidi (L.) (Cordiaceae)	Flora	289, 152040	https://doi.org/10.1016/j.flora.2022.152040	Varronia spinescens	No
Hill, D.A., Lucas, P.W. and Cheng, P.Y.	1995	Bite forces used by Japanese macaques (Macaca fuscata yakui) on Yakushima Island, Japan to open aphid-induced galls on Distylium racemosum (Hamamelidaceae)	Journal of Zoology	237: 57-63.	https://doi.org/10.1111/j.1469-7998.1995.tb02746.x	-	No
Hodgins, K. A., & Barrett, S. C.	2007	Population structure and genetic diversity in tristylous Narcissus triandrus: insights from microsatellite and chloroplast DNA variation	Molecular Ecology	16(11), 2317–2332	https://doi.org/10.1111/j.1365-294X.2007.03314.x	Narcissus triandrus	No
Hodgins, K., Barrett, S.	2006	Mating patterns and demography in the tristylous daffodil Narcissus triandrus	Heredity	96, 262–270	https://doi.org/10.1038/sj.hdy.6800792	Narcissus triandrus	No
Husband, B. C., & Barrett, S. C.	1992	Pollinator visitation in populations of tristylous Eichhornia paniculata in northeastern Brazil.	Oecologia	89(3), 365–371	https://doi.org/10.1007/BF00317414	Eichhornia paniculata (Pontederia paniculata)	Yes
Husband, B. C., & Spencer C. H. Barrett.	1992	Effective Population Size and Genetic Drift in Tristylous Eichhornia paniculata (Pontederiaceae)	Evolution	46(6), 1875–1890	https://doi.org/10.2307/2410037	Eichhornia paniculata	No
Husband, B., Barrett, S.	1992	Genetic drift and the maintenance of the style length polymorphism in tristylous populations of Eichhornia paniculata (Pontederiaceae)	Heredity	69, 440–449	https://doi.org/10.1038/hdy.1992.148	Eichhornia paniculata	Yes
Husse, L., Billiard, S., Lepart, J., Vernet, P., & Saumitou-Laprade, P.	2013	A one-locus model of androdioecy with two homomorphic self-incompatibility groups: expected vs. observed male frequencies	Journal of Evolutionary Biology	26(6), 1269–1280	https://doi.org/10.1111/jeb.12124	Phillyrea angustifolia	No
Ishihama, F., Nakano, C., Ueno, S., Ajima, M., Tsumura, Y. and Washitani, I.	2003	Seed set and gene flow patterns in an experimental population of an endangered heterostylous herb with controlled local opposite-morph density	Functional Ecology	17: 680-689	https://doi.org/10.1046/j.1365-2435.2003.00773.x	Primula sieboldii	No
Ishihama, F., Ueno, S., Tsumura, Y., & Washitani, I.	2006	Effects of density and floral morph on pollen flow and seed reproduction of an endangered heterostylous herb, Primula sieboldii	Journal of Ecology	94: 846-855	https://doi.org/10.1111/j.1365-2745.2006.01122.x	Primula sieboldii	Yes
Ishihama, F., Ueno, S., Tsumura, Y., & Washitani, I.	2005	Gene flow and inbreeding depression inferred from fine-scale genetic structure in an endangered heterostylous perennial, Primula sieboldii	Molecular Ecology	14(4), 983–990	https://doi.org/10.1111/j.1365-294X.2005.02483.x	Primula sieboldii	Yes
Ishihama, F., Washitani, I.	2007	Behavior of queen bumblebee pollinators on Primula sieboldii (Primulaceae) in response to different patch sizes and spacing	Plant Species Biology	22: 167-174	https://doi.org/10.1111/j.1442-1984.2007.00189.x	Primula sieboldii	Yes
Kaldra, M., Träger, S., Reinula, I., Keller, B., Conti, E., Aavik, T.	2023	Skewed morph ratios lead to lower genetic diversity of the heterostylous Primula veris in fragmented grasslands	Plant Biology	25: 703-714	https://doi.org/10.1111/plb.13531	Primula veris	Yes
Kameyama, Y., Watanabe, M., Kurosawa, H., Nishimori, T., Matsue, D. and Takyu, M.	2015	Seasonal changes in pollen limitation and femaleness along the snowmelt gradient in a distylous alpine herb, Primula modesta	Ecology and Evolution	5: 5352-5363	https://doi.org/10.1002/ece3.1803	Primula modesta	No
Kang, U., Chang, CS. & Kim, Y.	2000	Genetic Structure and Conservation Considerations of Rare Endemic Abeliophyllum distichum Nakai (Oleaceae) in Korea	Journal of Plant Research	113, 127–138	https://doi.org/10.1007/PL00013923	Abeliophyllum distichum	Yes
Keller, B., Thomson, J. D., & Conti, E.	2014	Heterostyly promotes disassortative pollination and reduces sexual interference in Darwin’s primroses: evidence from experimental studies.	Functional Ecology	28: 1413-1425	https://doi.org/10.1111/1365-2435.12274	Primula elatior, P. vulgaris	Yes
Kéry, M., Matthies, D., & Schmid, B.	2003	Demographic stochasticity in population fragments of the declining distylous perennial Primula veris (Primulaceae)	Basic and Applied Ecology	4(3), 197-206	https://doi.org/10.1078/1439-1791-00142	Primula veris	Yes
Kishima, Y., Ogura, K., Mizukami, K., Mikami, T., Adachi, T.	1995	Chloroplast DNA analysis in buckwheat species: phylogenetic relationships, origin of the reproductive systems and extended inverted repeats	Plant science	108(2), 173-179	https://doi.org/10.1016/0168-9452(95)04130-M	Fagopyrum esculentum, F. tataricum and F. cymosum	No
Kohn, J. R., Graham, S. W., Morton, B., Doyle, J. J., & Barrett, S. C. H.	1996	Reconstruction of the evolution of reproductive characters in Pontederiaceae using phylogenetic evidence from chloroplast DNA restriction-site variation	Evolution	50(4), 1454–1469	https://doi.org/10.1111/j.1558-5646.1996.tb03919.x	Pontederiaceae	No
Koontz, A., Pearse, WD., Wolf, PG	2022	Pronounced Genetic Separation Among Varieties of the Primula cusickiana Species Complex, a Great Basin Endemic	Systematic Botany	47(3), 887-897	https://doi.org/10.1600/036364422X16573019348175	Primula cusickiana	No
Larrinaga, A. R., Fagúndez, J., Guitián, P., Guitián, J., & Garrido, J. L.	2014	Effect of plant traits and population structure on the female reproductive success of the endemic Primula elatior subsp. bergidensis (Primulaceae)	Plant Biosystems - An International Journal Dealing with All Aspects of Plant Biology	148(5), 1040–1048	https://doi.org/10.1080/11263504.2014.970241	Primula elatior subsp. bergidensis	No
Lee, J.H., Ong, H.G., Kim, B.Y. et al.	2022	Population genomics study for the conservation management of the endangered shrub Abeliophyllum distichum	Conservation Genetics	23, 683–697	https://doi.org/10.1007/s10592-022-01447-5	Abeliophyllum distichum	Yes
Lienert, J. and Fischer, M.	2003	Habitat fragmentation affects the common wetland specialist Primula farinosa in north-east Switzerland	Journal of Ecology	91: 587-599	https://doi.org/10.1046/j.1365-2745.2003.00793.x	Primula farinosa	Yes
Lima, L. S., Filgueira de Sá, T.F., Albuquerque-Lima, S., Domingos-Melo, A., Machado, I.C.	2024	Atypical tristyly and generalist pollination system in a population of Oxalis psoraleoides (Oxalidaceae)	Flora	311, 152462	https://doi.org/10.1016/j.flora.2024.152462	Oxalis psoraleoides	No
Ma, Y., Xie, W., Tian, X., Sun, W., Wu, Z., & Milne, R.	2014	Unidirectional hybridization and reproductive barriers between two heterostylous primrose species in north-west Yunnan, China	Annals of Botany	113(5), 763–775	https://doi.org/10.1093/aob/mct312	Primula beesiana, Primula bulleyana	No
Machado, I. C., Lopes, A. V., & Sazima, M.	2006	Plant sexual systems and a review of the breeding system studies in the Caatinga, a Brazilian tropical dry forest	Annals of Botany	97(2):277-87	https://doi.org/10.1093/aob/mcj029	-	No
Matias, R., Pérez-Barrales, R. & Consolaro, H.	2020	Patterns of variation in distylous traits and reproductive consequences in Erythroxylum species and populations	American Journal of Botany	107(6): 910–922	https://doi.org/10.1002/ajb2.1478	Erythroxylum	No
Matsumura, C., Washitani, I.	2000	Effects of population size and pollinator limitation on seed-set of Primula sieboldii populations in a fragmented landscape	Ecological Research	15: 307-322	https://doi.org/10.1046/j.1440-1703.2000.00350.x	Primula sieboldii	Yes
Meeus, S., Honnay, O., & Jacquemyn, H.	2012	Strong differences in genetic structure across disjunct, edge, and core populations of the distylous forest herb Pulmonaria officinalis (Boraginaceae)	American Journal of Botany	99(11), 1809–1818	https://doi.org/10.3732/ajb.1200223	Pulmonaria officinalis	Yes
Meeus, S., Honnay, O., Brys, R., & Jacquemyn, H.	2021	Biased morph ratios and skewed mating success contribute to loss of genetic diversity in the distylous Pulmonaria officinalis	Annals of Botany	109(1), 227–235	https://doi.org/10.1093/aob/mcr272	Pulmonaria officinalis	Yes
Minuto, L., Guerrina, M., Roccotiello, E. et al.	2014	Pollination ecology in the narrow endemic winter-flowering Primula allionii (Primulaceae)	Journal of Plant Research	127(1), 141–150	https://doi.org/10.1007/s10265-013-0588-9	Primula allionii	No
Moeller, D. A., & Geber, M. A.	2005	Ecological context of the evolution of self-pollination in Clarkia xantiana: population size, plant communities, and reproductive assurance	Evolution	59(4), 786–799	https://doi.org/10.1554/04-656	Clarkia xantiana	No
Ness, R. W., Wright, S. I., & Barrett, S. C.	2010	Mating-System Variation, Demographic History and Patterns of Nucleotide Diversity in the Tristylous Plant Eichhornia paniculata	Genetics	184(2): 381–392	https://doi.org/10.1534/genetics.109.110130	Eichhornia paniculata	Yes
Pailler, T., & Thompson, J.	1997	Distyly and variation in heteromorphic incompatibility in Gaertnera vaginata (Rubiaceae) endemic to La Reunion Island	American Journal of Botany	84(3), 315	PMID: 21708585	Gaertnera vaginata	Yes
Pauw, A.	2005	Inversostyly: a new stylar polymorphism in an oil-secreting plant, Hemimeris racemosa (Scrophulariaceae)	American Journal of Botany	92: 1878-1886	https://doi.org/10.3732/ajb.92.11.1878	Hemimeris racemosa	No
Pedersen, J., Macdonald, S., Nielsen, S.	2016	Reproductive ecology of the distylous species Houstonia longifolia: implications for conservation of a rare species	Botany	94(10): 983-992	https://doi.org/10.1139/cjb-2016-0024	Houstonia longifolia	Yes
Percy, D. M., Cronk, Q. C. B.	1997	Conservation in relation to mating system in Nesohedyotis arborea (Rubiaceae), a rare endemic tree from St Helena	Biological Conservation	80(2), 135-145	https://doi.org/10.1016/S0006-3207(96)00130-9	Nesohedyotis arborea	No
Pérez-Barrales, R., & Arroyo, J.	2012	Pollinator shifts and the loss of style polymorphism in Narcissus papyraceus (Amaryllidaceae)	Journal of Evolutionary Biology	23(6), 1117–1128	https://doi.org/10.1111/j.1420-9101.2010.01988.x	Narcissus papyraceus	No
Petrova, S.E. & Kozhin, M.N.	2018	Heterostyly in Primula nutans ssp. finmarchica (Jacq.) A. Love & D. Love (Primulaceae) from three northern coenopopulations (Kandalaksha Bay, White Sea)	Wulfenia	25:231-241	-	Primula nutans ssp. Finmarchica	No
Raabová, J., Van Rossum, F., Jacquemart, A.-L., Raspé, O.	2015	Population size affects genetic diversity and fine-scale spatial genetic structure in the clonal distylous herb Menyanthes trifoliata	Perspectives in Plant Ecology, Evolution and Systematics	17(3), 193-200	https://doi.org/10.1016/j.ppees.2015.02.005	Menyanthes trifoliata	Yes
Ramos, F. N., Zucchi, M. I., Solferini, V. N., & Santos, F. A.	2008	Mating systems of Psychotria tenuinervis (Rubiaceae): distance from anthropogenic and natural edges of Atlantic forest fragment	Biochemical genetics	46(1-2), 88–100	https://doi.org/10.1007/s10528-007-9132-8	Psychotria tenuinervis	No
Ren, D., Jiao, F., Zhang, A., Zhao, J., Zhang, J.	2024	Floral morph variation mediated by clonal growth and pollinator functional groups of Limonium otolepis in a heterostylous fragmented population	Annals of Botany Plants	16(2)	https://doi.org/10.1093/aobpla/plae020	Limonium otolepis	No
Rodrigues, E., Consolaro, H., Perez-Barrales, R., Oliveira, P.	2022	Evolution of distyly breakdown in Palicoureeae Robbr. & Manen and Psychotrieae Cham. & Schltdl. (Rubiaceae)	Acta Botanica Brasilica	36	https://doi.org/10.1590/0102-33062021abb0242	Palicoureeae and Psychotrieae	Yes
Rodrigues, E.B., Consolaro, H.	2013	Atypical distyly in Psychotria goyazensis Mull. Arg. (Rubiaceae), an intramorph self-compatible species	Acta Botanica Brasilica	27(1)	https://doi.org/10.1590/S0102-33062013000100016	Psychotria goyazensis	No
Rottenberg A., Parker J.S.	2004	Asexual populations of the invasive weed Oxalis pes-caprae are genetically variable	Proceedings of the Royal Society B: Biological Sciences	271: S206–S208	https://doi.org/10.1098/rsbl.2003.0135	Oxalis pes-caprae	No
Roux, C. and Pannell, J.R.	2019	The opposing effects of genetic drift and Haldane's sieve on floral‐morph frequencies in tristylous metapopulations	New Phytologist	224: 1229-1240	https://doi.org/10.1111/nph.16187	Eichhornia paniculata	No
Sánchez, J. M., Ferrero, V., Arroyo, J., & Navarro, L.	2010	Patterns of style polymorphism in five species of the South African genus Nivenia (Iridaceae)	Annals of Botany	106(2), 321–331	https://doi.org/10.1093/aob/mcq111	Nivenia	No
Santos-Gally, R., de Castro, A., Pérez-Barrales, R., Arroyo, J.	2015	Stylar polymorphism on the edge: unusual flower traits in Moroccan Narcissus broussonetii (Amaryllidaceae)	Botanical Journal of the Linnean Society	177(4), 644-656	https://doi.org/10.1111/boj.12255	Narcissus broussonetii	No
Santos-Gally, R., Pérez-Barrales, R., Simón-Porcar, V.I., Arroyo, J.	2013	The role of short-tongued insects in floral variation across the range of a style-dimorphic plant	Annals of Botany	111(2), 317-328	https://doi.org/10.1093/aob/mcs261	Narcissus papyraceus	No
Shao, J., Wang, J., Xu, Y., Pan, Q., Shi, Y., Kelso, S., & Lv, G.	2015	Genetic diversity and gene flow within and between two different habitats of Primula merrilliana (Primulaceae), an endangered distylous forest herb in eastern China.	Botanical Journal of the Linnean Society	179(1), 172–189	https://doi.org/10.1111/boj.12305	Primula merrilliana	Yes
Shao, J.-W & Zhang, X.-P & Zhang, Z.-X & Zhu, G.-P.	2008	Identification of effective pollinators of Primula merrilliana and effects of flower density and population size on pollination efficiency	Journal of Systematics and Evolution	46. 537-544	http://doi.org/10.3724/SP.J.1002.2008.07142	Primula merrilliana	No
Shao, J.-W., Zhang, X.-P., Zhang, Z.-X. and Zhu, G.-P.	2008	Effects of Population Size on Reproductive Success of the Endangered and Endemic Species Primula merrilliana	Journal of Integrative Plant Biology	50(9), 1151–1160	https://doi.org/10.1111/j.1744-7909.2008.00655.x	Primula merrilliana	Yes
Shao, J.‐W., Wang, H.-F., Fang, S.-P., Conti, E., Chen, Y.-J., Zhu, H.-M.	2019	Intraspecific variation of self-incompatibility in the distylous plant Primula merrilliana	Annals of Botany Plants	11(3), plz030	https://doi.org/10.1093/aobpla/plz030	Primula merrilliana	Yes
Shibayama, Y. & Kadono, Y.	2003	Floral morph composition and pollen limitation in the seed set of Nymphoides indica populations	Ecological Research	18: 725-737	https://doi.org/10.1111/j.1440-1703.2003.00591.x	Nymphoides indica	No
Silva, C. A., & Vieira, M. F	2015	Flowering and pollinators of three distylous species of Psychotria (Rubiaceae) co-occurring in the brazilian atlantic forest	Revista Arvore	39. 779-789	https://doi.org/10.1590/0100-67622015000500001	Psychotria	No
Silva, C. A., Vieira, M. F., Carvalho-Okano, R. M., & Oliveira, L. O.	2014	Reproductive success and genetic diversity of Psychotria hastisepala (Rubiaceae), in fragmented Atlantic forest, Southeastearn Brazil	Revista de biologia tropical	62(1), 309–319	PMID: 24912360	Psychotria hastisepala	Yes
Silva, C., Vieira, M. F.	2013	Reproductive success of distylous species of Psychotria (Rubiaceae) of understory Atlantic forest	Revista Árvore	62(1), 309–319	PMID: 24912360	Psychotria conjugens, P. hastisepala e P. sessilis	No
Silva, P. C. da ., Nascimento, T. O., Krause, W., Chaves, D. S. de A., & Silva, C. A.	2019	Risk of genetic vulnerability and aspects of the reproductive biology of Psychotria ipecacuanha (Rubiaceae), a threatened medicinal plant species of Brazilian forests	Acta Botanica Brasilica	33(3):548-557	https://doi.org/10.1590/0102-33062019abb0116	Psychotria ipecacuanha (Carapichea ipecacuanha)	Yes
Simón-Porcar, V.I., Meagher, T.R., Arroyo, J.	2015	Disassortative mating prevails in style-dimorphic Narcissus papyraceus despite low reciprocity and compatibility of morphs	Evolution	69(9), 2276-2288	https://doi.org/10.1111/evo.12731	Narcissus papyraceus	No
Simón-Porcar, V.I., Picó, F.X. and Arroyo, J.	2015	Range-wide population genetics and variation in morph ratio in style-dimorphic Narcissus papyraceus	American Journal of Botany	102: 449-456	https://doi.org/10.3732/ajb.1400209	Narcissus papyraceus	No
Simón-Porcar, V.I., Santos-Gally, R. and Arroyo, J.	2014	Long-tongued insects promote disassortative pollen transfer in style-dimorphic Narcissus papyraceus (Amaryllidaceae)	Journal of Ecology	102: 116-125	https://doi.org/10.1111/1365-2745.12179	Narcissus papyraceus	No
Zakkoumi, H., Hadj-Arab, H. & Amirouche, R.	2024	Patterns of style polymorphism in natural populations of Narcissus tazetta L	Brazilian Journal of Botany	47, 235–247	https://doi.org/10.1007/s40415-023-00948-y	Narcissus tazetta	No
Zhou, W., Barrett, S. C., Wang, H., & Li, D. Z.	2012	Loss of floral polymorphism in heterostylous Luculia pinceana (Rubiaceae): a molecular phylogeographic perspective	Molecular Ecolgy	21(18), 4631–4645	https://doi.org/10.1111/j.1365-294X.2012.05707.x	Luculia pinceana	No
Zhou, W., Li, D., & Wang, H.	2011	A Set of Novel Microsatellite Markers Developed for a Distylous Species Luculia gratissima (Rubiaceae)	International Journal of Molecular Sciences	12(10), 6743–6748	https://doi.org/10.3390/ijms12106743	Luculia gratissima	No
Zietsman, J., Dreyer, L.L., & Esler, K.J.	2008	Reproductive biology and ecology of selected rare and endangered Oxalis L. (Oxalidaceae) plant species	Biological Conservation	141,(6), 1475-1483	https://doi.org/10.1016/j.biocon.2008.03.017	Oxalis	Yes
Taisma, M. A., Varela Romero, C. W.	2005	Compatibility system in the distylous species Cordia curassavica (Jacq.) R&S (Boraginaceae)	Interciencia	30(7):431-435		Cordia curassavica (Varronia curassavica)	No
Thompson, F.L., Hermanutz, L.A. & Innes, D.J.	2011	The reproductive ecology of island populations of distylous Menyanthes trifoliata (Menyanthaceae)	Canadian Journal of Botany	76(5): 818-828	https://doi.org/10.1139/b98-059	Menyanthes trifoliata	No
Tippery, N.P., Harms, N.E., Purcell, M.F. et al.	2023	Assessing the genetic diversity of Nymphoides peltata in the native and adventive range using microsatellite markers	Biological Invasions	25, 3949–3963	https://doi.org/10.1007/s10530-023-03151-y	Nymphoides peltata	No
Trevizan, R., Cardoso, J. C. F., Coelho, C. P., Consolaro, H., Furtado, M. T., Oliveira, P. E.	2021	Inaccuracy patterns and precise pollination among distylous Palicourea and Psychotria (Rubiaceae)	Perspectives in Plant Ecology, Evolution and Systematics	53, 125645	https://doi.org/10.1016/j.ppees.2021.125645	Palicourea, Psychotria	No
Waites, A. R., & Ågren, J.	2004	Pollinator visitation, stigmatic pollen loads and among-population variation in seed set in Lythrum salicaria	Journal of Ecology	92: 512-526	https://doi.org/10.1111/j.0022-0477.2004.00893.x	Lythrum salicaria	Yes
Valois-Cuesta, H., Soriano, P. J., & Ornelas, J. F.	2011	Dimorphisms and self-incompatibility in the distylous species Palicourea demissa (Rubiaceae): possible implications for its reproductive output	Journal of Plant Research	124(1), 137–146	https://doi.org/10.1007/s10265-010-0359-9	Palicourea demissa	No
Van Geert, A., Van Rossum, F., Stiers, I., Sierens, T., Barker, J. H. A., & Triest, L.	2006	Isolation and characterization of microsatellite loci in primrose (Primula vulgaris)	Belgian Journal of Botany	139(2):261-264	http://doi.org/10.2307/20794614	Primula vulgaris	No
Van Groenendael, J., Bullock, S., & Pérez-Jiménez, L.	1996	Aspects of the population biology of the gregarious tree Cordia elaeagnoides in Mexican tropical deciduous forest	Journal of Tropical Ecology	12(1), 11-24	doi:10.1017/S0266467400009287	Cordia elaeagnoides	No
Van Rossum, F., & Triest, L.	2006	Fine-scale genetic structure of the common Primula elatior (Primulaceae) at an early stage of population fragmentation	American Journal of Botany	93(9), 1281–1288	https://doi.org/10.3732/ajb.93.9.1281	Primula elatior	Yes
Van Rossum, F., Campos De Sousa, S. & Triest, L.	2006	Morph-specific differences in reproductive success in the distylous Primula veris in a context of habitat fragmentation	Acta Oecologia	30(3), 426-433	https://doi.org/10.1016/j.actao.2006.06.005	Primula veris	Yes
Van Rossum, F., Triest, L.	2007	Fine-Scale Spatial Genetic Structure of the Distylous Primula veris in Fragmented Habitats	Plant Biology	9(3), 374–382	https://doi.org/10.1055/s-2006-924632	Primula veris	Yes
Van Rossum, F., Triest, L.	2006	Within-population genetic variation in the distylous Primula veris: Does floral morph anisoplethy matter in fragmented habitats?	Perspectives in Plant Ecology, Evolution and Systematics	7(4), 263-273	https://doi.org/10.1016/j.ppees.2005.09.004	Primula veris	Yes
Van Rossum, F.V., Leprince, N., Raabová, J., Mayer, C., Jacquemart, A.L., & Hans, G.	2015	What influences pollen dispersal in the clonal distylous Menyanthes trifoliata (Menyanthaceae)	Plant Ecology and Evolution	148(2): 199-212	https://doi.org/10.5091/plecevo.2015.820	Menyanthes trifoliata	Yes
Wang, X. J., Barrett, S. C. H., Zhong, L., Wu, Z. K., Li, D. Z., Wang, H., & Zhou, W.	2021	The Genomic Selfing Syndrome Accompanies the Evolutionary Breakdown of Heterostyly	Molecular Biology and Evolution	38(1), 168–180	https://doi.org/10.1093/molbev/msaa199	Primula	Yes
Vanrell, M.A., Noaves, L.R., Afonso, A., Arroyo, J., Simon-Porcar, V.	2024	Ecological correlates of population genetics in Linum suffruticosum, an heterostylous polyploid and taxonomic complex endemic to the Western Mediterranean Basin	Annals of Botany Plants	16(4)	https://doi.org/10.1093/aobpla/plae027	Linum suffruticosum	Yes
Washitani, I	1996	Predicted Genetic Consequences of Strong Fertility Selection Due to Pollinator Loss in an Isolated Population of Primula sieboldii	Conservation Biology	10: 59-64	https://doi.org/10.1046/j.1523-1739.1996.10010059.x	Primula sieboldii	No
Washitani, I., Ishihama, F., Matsumura, C., Nagai, M., Nishihiro, J., Nishihiro, M.	2005	Conservation ecology of Primula sieboldii: Synthesis of information toward the prediction of the genetic/demographic fate of a population	Plant Species Biology	20: 3-15	https://doi.org/10.1111/j.1442-1984.2005.00127.x	Primula sieboldii	No
Watanabe, S. Takakura, KI, Nishida, T	2018	Skewed male reproductive success and pollen transfer in a small fragmented population of the heterodichogamous tree Machilus thunbergii	Journal of Plant Research	131(4), 623–631	https://doi.org/10.1007/s10265-018-1018-9	Machilus thunbergii	No
Vermeerschm, S., Triest, L.	2006	Distylic Hottonia palustris shows high reproductive success in small populations despite low genetic variability	Aquatic Botany	84(4), 354-358	https://doi.org/10.1016/j.aquabot.2006.01.004	Hottonia palustris	Yes
Wu, Z., Wu, Y., & Zhang, N.	2022	Rediscovery of the Critically Endangered Primula esquirolii, a karst cave species with an extremely small population endemic to China	Oryx	57(4), 540-542	https://doi.org/10.1017/S0030605322001223	Primula esquirolii	No
Xu, C., Hou, Y., Li, X., Zhang, X., Shao, J.	2019	Pollen morphological variation of Primula merrilliana and its systematic significance	Flora	253, 43-48	https://doi.org/10.1016/j.flora.2019.03.010	Primula merrilliana	No
Xu, Y., Luo, Z., Gao, S. et al.	2018	Pollination niche availability facilitates colonization of Guettarda speciosa with heteromorphic self-incompatibility on oceanic islands	Scientific Reports	8, 13765	https://doi.org/10.1038/s41598-018-32143-5	Guettarda speciosa	No
Yamamoto, M., Kurata, K. & Setoguchi, H.	2017	Conservation genetics of an ex situ population of Primula reinii var. rhodotricha, an endangered primrose endemic to Japan on a limestone mountain	Conservation Genetics	18, 1141–1150	https://doi.org/10.1007/s10592-017-0966-2	Primula reinii var. Rhodotricha	Yes
Yasui, Y., Wang, Y., Ohnishi, O., & Campbell, C. G.	2004	Amplified fragment length polymorphism linkage analysis of common buckwheat (Fagopyrum esculentum) and its wild self-pollinated relative Fagopyrum homotropicum	Genome	47(2), 345–351	https://doi.org/10.1139/g03-126	Psychotria conjugens Mull, P. hastisepala Mull. Arg. and P. sessilis Vell.,	No
Yoshida, Y., Ueno, S., Honjo, M., Kitamoto, N., Nagai, M., Washitani, I., Tsumura, Y., Yasui, Y., & Ohsawa, R.	2011	QTL analysis of heterostyly in Primula sieboldii and its application for morph identification in wild populations	Annals of Botany	108(1), 133–142	https://doi.org/10.1093/aob/mcr117	Primula sieboldii	No
Yuan, N., Comes, H. P., Mao, Y. R., Qi, X. S., & Qiu, Y. X.	2012	Genetic effects of recent habitat fragmentation in the Thousand-Island Lake region of southeast China on the distylous herb Hedyotis chrysotricha (Rubiaceae)	American Journal of Botany	99(10), 1715–1725	https://doi.org/10.3732/ajb.1200054	Hedyotis chrysotricha	Yes
Yuan, N., Sun, Y., Nakamura, K., & Qiu, Y. X.	2012	Development of microsatellite markers in heterostylous Hedyotis chrysotricha (Rubiaceae)	American Journal of Botany	99(2), e43–e45	https://doi.org/10.3732/ajb.1100304	Hedyotis chrysotricha	No
Yuan, N., Wei, S., Comes, H. P., Luo, S., Lu, R., & Qiu, Y.	2022	A Comparative Study of Genetic Responses to Short- and Long-Term Habitat Fragmentation in a Distylous Herb Hedyotis chyrsotricha (Rubiaceae)	Plants	11(14), 1800	https://doi.org/10.3390/plants11141800	Hedyotis chrysotricha	Yes
